# Supplementary material for: Luteapyrone, a Novel ƴ-Pyrone Isolated from the Filamentous Fungus Metapochonia lutea
Source: Molecules. 2021 Oct 30;26(21):6589. doi: 10.3390/molecules26216589 (PMC8588484; doi:10.3390/molecules26216589)
Supplement: Supplementary file 1 [file molecules-26-06589-s001.zip]

Archive with 1 entries (1 files):
- molecules-1394950-supplementary.pdf
